# Supplementary material for: Successful topical treatment of human biofilms using multiple antibiotic elution from a collagen-rich hydrogel
Source: Sci Rep. 2024 Mar 7;14:5621. doi: 10.1038/s41598-024-54477-z (PMC10920629; doi:10.1038/s41598-024-54477-z)
Supplement: Supplementary file 2 — Supplementary Information 2. [file 41598_2024_54477_MOESM2_ESM.xlsx]

## Sheet: Clinical Trial
Column4	Patient number	Column2	Column3	Column5	Wound Location	Visit date #1	Wound Microbiology #1	Antibiotics #1	Visit date #2	Wound Microbiology #2	Antibiotics #2	Visit date #3	Wound Microbiology #3	Antibiotics #3	Did they start antibiotics?	If yes, which ones?	Date abx inititated	Column1
	1				Sacrum	2022-01-06	Proteus mirabilis, E. faecalis, Prevotella spp	gentamicin+imipenem	2022-02-10 08:00:00	4+ Proteus mirabilis, 1+ Klebsiella pneumoniae		2022-03-17 08:00:00	3+ proteus miabilis, 1+ E coli, rare Klebsiella pneumoniae
	2				L. achilles	2022-01-06	Enterobacter cloacae, Klebsiella oxytoxa, Corynbacterium spp, Enterococcus faecalis	imipenem	2022-03-17 08:00:00	Corynebacterium spp		2022-04-28	X
	3				L. heel	2022-01-06	Enterobacter cloacae, Porphyromonas	imipenem	2022-02-10 10:30:00	2+ Enterobacter cloacae, 1+ Enterococcus faecalis, 1+ coag negative staphylococcus		2022-04-07 10:45:00	3+ corynebacterium striatum, 2+ enterococcus faecalis
	4				R. achilles	2022-01-14	Staph aureus	clindamycin	2022-02-11 08:15:00	Dermacoccus spp.		X/XX/XX	X					Lost to f/u
	5				L. ankle	2022-01-14	Staph aureus	clindamycin+ciprofloxacin	2022-02-11 08:30:00	4+ MSSA, 3+ Peptostreptococcus, Peptococcus, Finegoldia, Peptoniphilus and Anaerococcus		2022-03-18 08:30:00	3+ Staph aureus, 1+ Klebsiella oxytoca, rare Corynebacterium striatum
	6				L. medial malleolus	2022-01-14	Strep dysgalactiae, staph aureus, corynebacterium striatum, bactereoides species (not fragilis)	clindamycin+imipenem	2022-02-11 08:00:00	4+Bacteroides spp, 4+ Streptococcus dysgalactiae, 3+ MSSA, 1+ Enterococcus coli		2022-03-18 08:00:00	2+ Streptococcus dysgalactiae, 2+Corynebacterium striatum
	7				medial malleolus	2022-01-14	None	n/a	XXXX	X		X/XX/XX	X					No growth on first culture
	8				R. heel	2022-01-14	MRSA	clindamycin	2022-02-11 01:00:00	3+ MRSA		2022-03-18 13:00:00	3+ MRSA, 2+ Corynebacterium striatum
	9				L. ant tib	2022-01-14	MRSA, Pseudomonas aeruginosa, bacteroides fragilis	clindamycin+imipenem	2022-02-11 02:45:00	1+ MRSA, rare Corynebacterium striatum		2022-03-18 14:45:00	2+ MRSA, 2+ Alcaligenes faecalis, 2+ Corynebacterium spp, 1+ Pseudomonas aeruginosa,
	10				R heel	2022-01-14	Staph aureus	clindamycin	2022-02-11 04:15:00	3+ MSSA, 1+ Enterococcus faecalis		2022-03-18 16:00:00	2+ Corynebacterium striatum, 1+ Coagulase negative Staphylococcus
	11				L groin	2022-01-28	Corynebacterium jeikeium, Pseudomonas aeruginosa, Corynebacterium striatum	X	X/XX/XX	X		X/XX/XX	X					Lost to f/u

## Sheet: KB Elution Data
Patient	Month 1 72 (in mm diameter)	Month 1 48	Month 1 24	Month 1 12	Month 1 6	Month 1 0		Month 2 72	Month 2 48	Month 2 24	Month 2 12	Month 2 6	Month 2 0		Month 3 72	Month 3 48	Month 3 24	Month 3 12	Month 3 6	Month 3 0
1							1							1
aerobic (3x)	18	20	24	34	38	46	aerobic (3x)	15	20	25	28	38	40	aerobic (3x)	17	19	22	29	34	39
	16	20	30	34	42	48		16	18	24	30	34	41		17.5	18	19	28	33	40
	18	22	26	30	44	40		14	20	22	31	34	43		17	18	21	28	34	41
anaerobic (3x)							anaerobic (3x)							anaerobic (3x)
3							3							3
aerobic (3x)	18	18	20	24	28	30	aerobic (3x)	12	14	16	19	22	22	aerobic (3x)	16	20	24	32	30	40
	18	17	20	22	30	31		10	16	16	18	20	24		17	20	20	28	32	41
	16	20	18	20	34	34		12	14	15	17	24	24		16	18	27	28	33	39
anaerobic (3x)	18	17	20	24	34	35	anaerobic (3x)							anaerobic (3x)
	20	18	17	26	30	36
	20	18	20	24	28	32
5							5							5
aerobic (3x)	11	17	20	25	30	36	aerobic (3x)	18	20	26	32	34	38	aerobic (3x)	12	20	26	30	32	39
	14	17.5	22	24	33	35		17	20	24	30	32	39		18	22	28	30	34	38
	15	18	22	26	32	35		20	22	23	32	34	37		16	24	24	32	37	38
anaerobic (3x)							anaerobic (3x)	16	18	20	24	28	30	anaerobic (3x)
								17	17	20	24	26	36
								16	18	20	26	29	34
6							6							6
aerobic (3x)	18	24	27	30	34	34	aerobic (3x)	18	18	20	20	26	30	aerobic (3x)	18	20	24	30	33	34
	19	25	28	31	33	37		16	18	20	20	22	26		20	20	22	26	29	34
	21	26	28	29	34	35		16	20	18	22	22	28		19	22	23	26	28	36
anaerobic (3x)	18	16	22	26	34	36	anaerobic (3x)	12	14	18	20	24	26	anaerobic (3x)
	18	17	20	23	36	38		10	14	16	20	24	28
	18	19	20	26	33	39		12	16	16	20	26	30
8							8							8
aerobic (3x)	19	23	30	30	34	40	aerobic (3x)	14	18	28	26	28	34	aerobic (3x)	10	14	15	22	20	25
	18	22	28	30	38	38		14	20	24	29	32	35		12	12.5	13	20	20	26
	17	20	30	24	35	39		12	20	22	26	32	34		12	13	14	18	24	26
anaerobic (3x)							anaerobic (3x)							anaerobic (3x)
9							9							9
aerobic (3x)	10	17	19	23	27	36	aerobic (3x)	16	20	21	24	30	38	aerobic (3x)	10	12	16	18	18	22
	13	14.5	19	22	26	35		12	16	20	28	30	40		11	13	16	20	19	24
	13	16	19	22	26	36		15	18	20	26	29	41		11	12	18	18	20	22
anaerobic (3x)	17	18	22	24	28	34	anaerobic (3x)							anaerobic (3x)
	16	18	21	20	26	32
	17	18	20	23	29	35
10							10							10
aerobic (3x)	16	21	24	30	40	43	aerobic (3x)	19	24	27	29	30	39	aerobic (3x)	21	22	24	24	32	32
	17	20	24	30	41	40		22	24	28	28	32	38		20	22	23	25	30	33
	19	18	25	32	35	42		20	24	25	28	30	40		20	22	24	25	31	33
anaerobic (3x)							anaerobic (3x)							anaerobic (3x)

## Sheet: KB Planning
Patient	Month 1 Microbes	Month 1 Abx	Month 2 Microbes	Month 2 Abx	Month 3 Microbes	Month 3 Abx
1	Proteus mirabilis, E. faecalis, Prevotella spp	1. ciprofloxacin+clindamycin 2. gentamicin+clindamycin 3. gentamicin+ciprofloxacin ONE	4+ Proteus mirabilis, 1+ Klebsiella pneumoniae	1. ciprofloxacin+clindamycin 2. gentamicin+clindamycin 3. gentamicin+ciprofloxacin 4.imipenem+gentamicin TWO	3+ proteus miabilis, 1+ E coli, rare Klebsiella pneumoniae	1. ciprofloxacin+imipenem 2. gentamicin+imipenem SEVEN
3	Enterobacter cloacae, Porphyromonas	1. clindamycin+gentamicin 2. clindamycin+imipenem TWO	2+ Enterobacter cloacae, 1+ Enterococcus faecalis, 1+ coag negative staphylococcus	1. ciprofloxacin+clindamycin 2. gentamicin+ciprofloxacin 3. clindamycin+imipenem 4. clindamycin+gentamicin SIX	3+ corynebacterium striatum, 2+ enterococcus faecalis	1. gentamicin+imipenem 2. gentamicin+clindamycin EIGHT
5	Staph aureus, gram negative rods	1. gentamicin+clindamycin 2. clindamycin+imipenem 3. gentamicin+imipenem THREE	4+ MSSA, 3+ Peptostreptococcus, Peptococcus, Finegoldia, Peptoniphilus and Anaerococcus	1. clindamycin+gentamicin 2. imipenem+clindamycin THREE	3+ Staph aureus, 1+ Klebsiella oxytoca, rare Corynebacterium striatum	1. clindamycin+ciprofloxacin 2. gentamicin+imipenem 3.clindamycin+imipenem 4.gentamicin+ciprofloxacin EIGHT
6	Strep dysgalactiae, staph aureus, corynebacterium striatum, bactereoides species (not fragilis)	1. ciprofloxacin+clindamycin 2. clindamycin+gentamicin 3. clindamycin+imipenem FOUR	4+Bacteroides spp, 4+ Streptococcus dysgalactiae, 3+ MSSA, 2+ Dermobacter hominis, 1+ Enterococcus coli	1. clindamycin+gentamicin 2. clindamycin+imipenem 3.ciprofloxacin+clindamycin THREE	2+ Streptococcus dysgalactiae, 2+Corynebacterium striatum	1. clindamycin+imipenem 2. clindamycin+gentamicin 3.clindamycin TWO
8	MRSA	1. gentamicin 2. clindamycin 3. imipenem FOUR	MRSA	1. gentamicin 2. clindamycin 3. imipenem FOUR	3+ MRSA, 2+ Corynebacterium striatum	1. clindamycin+imipenem 2. clindamycin+gentamicin 3.clindamycin 4. gentamicin TWO
9	MRSA, Pseudomonas aeruginosa, bacteroides fragilis	1. ciprofloxacin+clindamycin 2. clindamycin+gentamicin 3. clindamycin+imipenem TWO	MRSA, rare Corynebacterium striatum	1. clindamycin 2. gentamicin 3. imipenem 4. clindamycin+gentamicin 5.gentamicin+imipenem TWO	2+ MRSA, 2+ Alcaligenes faecalis, 2+ Corynebacterium spp, 1+ Pseudomonas aeruginosa,	1. ciprofloxacin+clindamycin 2. clindamycin+gentamicin 3. clindamycin+imipenem TWO
10	Staph aureus	1. gentamicin 2. clindamycin 3. imipenem FIVE	MSSA, 1+ Enterococcus faecalis	1. gentamicin+clindamycin 2. gentamicin TWO	2+ Corynebacterium striatum, 1+ Coagulase negative Staphylococcus	1. clindamycin+imipenem 2. clindamycin+gentamicin 3.clindamycin 4. gentamicin TWO

## Sheet: KB Sensitivity Measures
Patient	Month 1 Microbes	Month 1 Abx	Month 2 Microbes	Month 2 Abx	Month 3 Microbes	Month 3 Abx
1	Proteus mirabilis, E. faecalis, Prevotella spp	1. ciprofloxacin+clindamycin 1.2 cm 2. gentamicin+clindamycin 0 3. gentamicin+ciprofloxacin 0 4. 5.	4+ Proteus mirabilis, 1+ Klebsiella pneumoniae	1. ciprofloxacin+clindamycin 1.1 2. gentamicin+clindamycin 2.6 3. gentamicin+ciprofloxacin 1.8 4.imipenem+gentamicin1.5 5.	3+ proteus miabilis, 1+ E coli, rare Klebsiella pneumoniae	1. ciprofloxacin+imipenem 1.6 2. gentamicin+imipenem 1.2 3. 4. 5.
3	Enterobacter cloacae, Porphyromonas	1. clindamycin+gentamicin 2.9 2. clindamycin+imipenem 2.7 3. 4. 5.	2+ Enterobacter cloacae, 1+ Enterococcus faecalis, 1+ coag negative staphylococcus	1. ciprofloxacin+clindamycin 2.1 2. gentamicin+ciprofloxacin 2.5 3. clindamycin+imipenem 1.5 4. clindamycin+gentamicin 1.0 5.	3+ corynebacterium striatum, 2+ enterococcus faecalis	1. gentamicin+imipenem 1.5 2. gentamicin+clindamycin 1 3. 4. 5.
5	Staph aureus, gram negative rods	1. gentamicin+clindamycin 1.1 2. clindamycin+imipenem 1.8 3. gentamicin+imipenem 1.4 4. 5.	4+ MSSA, 3+ Peptostreptococcus, Peptococcus, Finegoldia, Peptoniphilus and Anaerococcus	1. clindamycin+gentamicin 0 2. imipenem+clindamycin 1.1 3. 4. 5.	3+ Staph aureus, 1+ Klebsiella oxytoca, rare Corynebacterium striatum	1. clindamycin+ciprofloxacin 1.1 2. gentamicin+imipenem 1.2 3.clindamycin+imipenem 1.1 4.gentamicin+ciprofloxacin 1.1 5.
6	Strep dysgalactiae, staph aureus, corynebacterium striatum, bactereoides species (not fragilis)	1. ciprofloxacin+clindamycin 2.1 2. clindamycin+gentamicin 1.6 3. clindamycin+imipenem 1.5 4. 5.	4+Bacteroides spp, 4+ Streptococcus dysgalactiae, 3+ MSSA, 2+ Dermobacter hominis, 1+ Enterococcus coli	1. clindamycin+gentamicin 0 2. clindamycin+imipenem 1.9 3.ciprofloxacin+clindamycin 1.5 4. 5.	2+ Streptococcus dysgalactiae, 2+Corynebacterium striatum	1. clindamycin+imipenem 1 2. clindamycin+gentamicin 1.3 3.clindamycin 1.2 4. 5.
8	MRSA	1. gentamicin 1.0 2. clindamycin 1.5 3. imipenem 0.9 4. 5.	MRSA	1. gentamicin 1.0 2. clindamycin 1.5 3. imipenem 0 4. 5.	3+ MRSA, 2+ Corynebacterium striatum	1. clindamycin+imipenem 0 2. clindamycin+gentamicin 1.0 3.clindamycin 0.8 4. gentamicin 0.9 5.
9	MRSA, Pseudomonas aeruginosa, bacteroides fragilis	1. ciprofloxacin+clindamycin 1.4 2. clindamycin+gentamicin 1.6 3. clindamycin+imipenem 1.1 4. 5.	MRSA, rare Corynebacterium striatum	1. clindamycin 1.9 2. gentamicin 1.2 3. imipenem 0 4. clindamycin+gentamicin 1.2 5.gentamicin+imipenem 1.1	2+ MRSA, 2+ Alcaligenes faecalis, 2+ Corynebacterium spp, 1+ Pseudomonas aeruginosa,	1. ciprofloxacin+clindamycin 1.1 2. clindamycin+gentamicin 1.6 3. clindamycin+imipenem 0 4. 5.
10	Staph aureus	1. gentamicin 2.6 2. clindamycin 1.6 3. imipenem 1.0 4. 5.	MSSA, 1+ Enterococcus faecalis	1. gentamicin+clindamycin 1.3 2. gentamicin 2.6 3. 4. 5.	2+ Corynebacterium striatum, 1+ Coagulase negative Staphylococcus	1. clindamycin+imipenem 1 2. clindamycin+gentamicin 1.4 3.clindamycin 0.9 4. gentamicin 1.0 5.

## Sheet: Gene Targets
Bacteria Name	Gene Target	Primers	No gene target available	16s RNA	Citation	Column1	Column2	Column3
MRSA	MecA	5' CTGCTATCCACCCTCAAACAG TCTTCGTTACTCATGCCATACA 3'			Internal Stanford Lab
MSSA	SAUR	5' TTACTGGTGGCGAGTCATTG TTTACGCTTGTTCCGAATCC 3'			Internal Stanford Lab
Streptococcus dysgalactiae	StrKin	5' GGGGACGAATCAAGACATTAGT GGCATCGCGCCACTATCA 3'			Internal Stanford Lab
Klebsiella oxytoca	pehX1 and pehX8	5′ CTCACTCTCACCAA CGTCGACCTAGA 3'			https://www.ncbi.nlm.nih.gov/pmc/articles/PMC5102950/pdf/253_2016_Article_7881.pdf
Enterococcus faecalis	sodA (FL1)	5' ACTTATGTGACTAACTTAACC TAATGGTGAATCTTGGTTTGG 3'			https://www.ncbi.nlm.nih.gov/pmc/articles/PMC497640/
Prevotella	g-Prevo	x	Y	F: 5' CACRGTAAACGATGGATGCC 3' R: 5' GGTCGGGTTGCAGACC 3'	https://www.ncbi.nlm.nih.gov/pmc/articles/PMC129894/pdf/0435.pdf
Proteus mirabilis	ureRF1 and ureRR1	5′ GGTGAGATTTGTATTAATGG ATAATCTGGAAGATGACGAG 3′			https://annalsmicrobiology.biomedcentral.com/track/pdf/10.1007/s13213-012-0520-x.pdf
Corynebacterium spp	tox (DT)	5' ATCCACTTTTAGTGCGAGAACCTTCGTCA GAAAACTTTTCTTCGTACCACGGGACTAA 3'			https://www.ncbi.nlm.nih.gov/pmc/articles/PMC4005569/pdf/0074-0276-mioc-108-03-272.pdf	CS16s	F: 5' TGGCTCAGATTGAACGCTGGCGGC R: TACCTTGTTACGACTTCACCCCA 3'	https://www.researchgate.net/publication/263889341_Isolation_of_Corynebacterium_Species_from_Retail_Mutton_and_Lamb_in_the_North_West_Province_South_Africa
Enterobacter cloacae	ECL_01098	5' TGAAAACCTTATCCGCGA GGCAGGCTGGAAGATAAA 3'			https://www.ncbi.nlm.nih.gov/pmc/articles/PMC8169972/	Ampc	F: 5' TTGACTCGCTATTACGGAAGAT R: CGCGATGTCATTTTGTAACG 3'	https://www.researchgate.net/publication/11349115_Chromosomal_ampC_genes_in_Enterobacter_species_other_than_Enterobacter_cloacae_and_ancestral_association_of_the_ACT-1_plasmid-encoded_cephalosporinase_to_Enterobacter_asburiae?enrichId=rgreq-4584e564040d34431d7f1fc81b2e4af7-XXX&enrichSource=Y292ZXJQYWdlOzExMzQ5MTE1O0FTOjczNjA2MzMyODkwNzI2N0AxNTUyNTAyNTgxODMz&el=1_x_3&_esc=publicationCoverPdf
Klebsiella pneumoniae	rcsA (KP 27)	5' GGATATCTGACCAGTCGG GGGTTTTGCGTAATGATCTG 3'			https://www.frontiersin.org/articles/10.3389/fmicb.2015.00519/full
Bacteroides	g-Bfra	x	Y	F: 5' ATAGCCTTTCGAAA 3' R: 5' CCAGTATCAACTGCAATTTTA 3'	https://www.ncbi.nlm.nih.gov/pmc/articles/PMC129894/pdf/0435.pdf
Porphyromonas	PgF and C11R	x	Y	F: 5' TGT AGA TGA CTG ATG GTG AAA ACC 3' R: 5' ACG TCA TCC CCA CCT TCC TC 3'	https://www.ncbi.nlm.nih.gov/pmc/articles/PMC229384/pdf/342674.pdf
Pseudomonas aeruginosa	ecoA	5' ACATCAAGGTGTTCATCC GACGAAGAAGGTGGCATC 3'			https://www.ncbi.nlm.nih.gov/pmc/articles/PMC4295320/
Peptostreococcus	Pepto	x	Y	F: 5' AGAGTTTGATCMTGG CTCAG 3' R: 5' ACGGGCGGTGTGTRC 3'	https://www.ncbi.nlm.nih.gov/pmc/articles/PMC193861/pdf/1750.pdf
E Coli	rteaeF and rteaeR	5' GTA AGT TAC ACT ATA AAA GCA CCG TCG TCT GTG TGG ATG GTA ATA AAT TTT TG 3'			https://sfamjournals.onlinelibrary.wiley.com/doi/epdf/10.1111/j.1472-765X.2005.01746.x
Alcaligenes faecalis	Lipase JG3	5’ATGACCGAGCTGACTGTAG TCAGGAGGGGTAAATCCAC 3’			https://scialert.net/fulltext/?doi=jbs.2018.216.222

## Sheet: PCR Mo1
1PM	1PM	1PM	1EF	1EF	1EF	1P	1P	1P
2EC	2EC	2EC	2KO	2KO	2KO	2C	2C	2C	2EF	2EF	2EF
3EC	3EC	3EC	3Porp	3Porp	3Porp
4MSSA	4MSSA	4MSSA
5MSSA	5MSSA	5MSSA
6SD	6SD	6SD	6MSSA	6MSSA	6MSSA	6CS	6CS	6CS	6Bac	6Bac	6Bac
8MRSA	8MRSA	8MRSA
9MRSA	9MRSA	9MRSA	9PA	9PA	9PA	9BacF	9BacF	9BacF
10MSSA	10MSSA	10MSSA
11CJ	11CJ	11CJ	11PA	11PA	11PA	11CS	11CS	11CS

## Sheet: PCR Mo2 and 3
1PM	1PM	1PM	1KP	1KP	1KP
3EC	3EC	3EC	1EF	1EF	1EF
5MSSA	5MSSA	5MSSA	5Pepto	5Pepto	5Pepto
6Bacteroides	6Bacteroides	6Bacteroides	6SD	6SD	6SD	6MSSA	6MSSA	6MSSA	1EC	1EC	1EC
8MRSA	8MRSA	8MRSA
9MRSA	9MRSA	9MRSA
10MSSA	10MSSA	10MSSA	10EF	10EF	10EF
1PM	1PM	1PM	1EC	1EC	1EC
3CS	3CS	3CS	2EF	2EF	2EF
5MSSA	5MSSA	5MSSA	5KO	5KO	5KO
6SD	6SD	6SD	6CS	6CS	6CS
8MRSA	8MRSA	8MRSA	8CS	8CS	8CS
9MRSA	9MRSA	9MRSA	9AF	9AF	9AF	9C	9C	9C	9PA	9PA	9PA
10CS	10CS	10CS	10MSSA	10MSSA	10MSSA

## Sheet: PCR Redo
Month 1:	2EC	2EC	2EC
Month 1:	3EC	3EC	3EC
Month 2:	3EC	3EC	3EC
Month 3:	9C	9C	9C
Month 1:	6CS	6CS	6CS

## Sheet: PCR mixture
H2O	2uL
Primer Mix	1 uL
Syber Green	5uL
cDNA	2uL
TOTAL	10uL
